# Supplementary material for: Inhibition of DPAGT1 suppresses HER2 shedding and trastuzumab resistance in human breast cancer
Source: J Clin Invest. 2023 Jul 17;133(14):e164428. doi: 10.1172/JCI164428 (PMC10348774; doi:10.1172/JCI164428)
Supplement: Supplemental table 3 [file jci-133-164428-s080.xlsx]

## Sheet: Sheet1
Supplementary Table 3. Mass spectrometric identification of ADAM10-4NQ interactors
Accession	-10lgP	Area	#Peptides	#Unique	#Spec	Avg. Mass	Description
P35580|MYH10_HUMAN	531.11	5250000000	196	142	591	228997	Myosin-10 OS=Homo sapiens OX=9606 GN=MYH10 PE=1 SV=3
Q86TM6|SYVN1_HUMAN	293.19	1130000000	20	19	52	67685	E3 ubiquitin-protein ligase synoviolin OS=Homo sapiens OX=9606 GN=SYVN1 PE=1 SV=2
P19105|ML12A_HUMAN	286.28	547000000	14	14	56	19794	Myosin regulatory light chain 12A OS=Homo sapiens OX=9606 GN=MYL12A PE=1 SV=2
P09874|PARP1_HUMAN	327.45	401000000	43	40	72	113084	Poly [ADP-ribose] polymerase 1 OS=Homo sapiens OX=9606 GN=PARP1 PE=1 SV=4
P51991|ROA3_HUMAN	285.12	198000000	22	18	52	39595	Heterogeneous nuclear ribonucleoprotein A3 OS=Homo sapiens OX=9606 GN=HNRNPA3 PE=1 SV=2
P13010|XRCC5_HUMAN	231.89	134000000	25	25	34	82705	X-ray repair cross-complementing protein 5 OS=Homo sapiens OX=9606 GN=XRCC5 PE=1 SV=3
P12956|XRCC6_HUMAN	273.64	108000000	19	18	34	69843	X-ray repair cross-complementing protein 6 OS=Homo sapiens OX=9606 GN=XRCC6 PE=1 SV=2
Q7Z406|MYH14_HUMAN	391.25	95400000	67	34	121	227868	Myosin-14 OS=Homo sapiens OX=9606 GN=MYH14 PE=1 SV=2
P50402|EMD_HUMAN	214	93600000	10	10	15	28994	Emerin OS=Homo sapiens OX=9606 GN=EMD PE=1 SV=1
P09493|TPM1_HUMAN	248.83	87400000	19	7	34	32709	Tropomyosin alpha-1 chain OS=Homo sapiens OX=9606 GN=TPM1 PE=1 SV=2
P67936|TPM4_HUMAN	274.2	78000000	26	15	42	28522	Tropomyosin alpha-4 chain OS=Homo sapiens OX=9606 GN=TPM4 PE=1 SV=3
P06753|TPM3_HUMAN	245.46	78000000	17	7	32	32950	Tropomyosin alpha-3 chain OS=Homo sapiens OX=9606 GN=TPM3 PE=1 SV=2
Q562R1|ACTBL_HUMAN	216.73	66500000	18	3	39	42003	Beta-actin-like protein 2 OS=Homo sapiens OX=9606 GN=ACTBL2 PE=1 SV=2
P84243|H33_HUMAN	116.48	45100000	6	3	9	15328	Histone H3.3 OS=Homo sapiens OX=9606 GN=H3-3A PE=1 SV=2
O94832|MYO1D_HUMAN	195.47	41000000	19	16	21	116202	Unconventional myosin-Id OS=Homo sapiens OX=9606 GN=MYO1D PE=1 SV=2
P42166|LAP2A_HUMAN	203.12	35200000	8	3	7	75492	Lamina-associated polypeptide 2 isoform alpha OS=Homo sapiens OX=9606 GN=TMPO PE=1 SV=2
O43795|MYO1B_HUMAN	235.7	31700000	17	14	22	131985	Unconventional myosin-Ib OS=Homo sapiens OX=9606 GN=MYO1B PE=1 SV=3
O00159|MYO1C_HUMAN	209.9	25500000	19	17	20	121682	Unconventional myosin-Ic OS=Homo sapiens OX=9606 GN=MYO1C PE=1 SV=4
P61160|ARP2_HUMAN	167.59	25100000	9	5	16	44761	Actin-related protein 2 OS=Homo sapiens OX=9606 GN=ACTR2 PE=1 SV=1
P52907|CAZA1_HUMAN	167	24000000	6	2	8	32923	F-actin-capping protein subunit alpha-1 OS=Homo sapiens OX=9606 GN=CAPZA1 PE=1 SV=3
Q9UM54|MYO6_HUMAN	193.71	21600000	15	14	15	149691	Unconventional myosin-VI OS=Homo sapiens OX=9606 GN=MYO6 PE=1 SV=4
P14649|MYL6B_HUMAN	188.06	19900000	7	4	20	22764	Myosin light chain 6B OS=Homo sapiens OX=9606 GN=MYL6B PE=1 SV=1
P47756|CAPZB_HUMAN	170.92	18500000	6	6	10	31350	F-actin-capping protein subunit beta OS=Homo sapiens OX=9606 GN=CAPZB PE=1 SV=4
Q14697|GANAB_HUMAN	130.52	15700000	9	9	9	106874	Neutral alpha-glucosidase AB OS=Homo sapiens OX=9606 GN=GANAB PE=1 SV=3
P35749|MYH11_HUMAN	333.19	15300000	40	3	104	227337	Myosin-11 OS=Homo sapiens OX=9606 GN=MYH11 PE=1 SV=3
P14625|ENPL_HUMAN	157.27	15200000	11	8	10	92469	Endoplasmin OS=Homo sapiens OX=9606 GN=HSP90B1 PE=1 SV=1
O15145|ARPC3_HUMAN	125.45	14600000	6	5	8	20547	Actin-related protein 2/3 complex subunit 3 OS=Homo sapiens OX=9606 GN=ARPC3 PE=1 SV=3
Q8N7R1|P1L12_HUMAN	24.52	14500000	1	1	1	31848	POM121-like protein 12 OS=Homo sapiens OX=9606 GN=POM121L12 PE=2 SV=3
Q92747|ARC1A_HUMAN	135.11	13700000	6	5	5	41569	Actin-related protein 2/3 complex subunit 1A OS=Homo sapiens OX=9606 GN=ARPC1A PE=1 SV=2
Q3ZCN5|OTOGL_HUMAN	24.03	13600000	1	1	1	262089	Otogelin-like protein OS=Homo sapiens OX=9606 GN=OTOGL PE=1 SV=5
O15144|ARPC2_HUMAN	146.29	13200000	7	7	8	34333	Actin-related protein 2/3 complex subunit 2 OS=Homo sapiens OX=9606 GN=ARPC2 PE=1 SV=1
P78527|PRKDC_HUMAN	174.62	13100000	15	12	15	469093	DNA-dependent protein kinase catalytic subunit OS=Homo sapiens OX=9606 GN=PRKDC PE=1 SV=3
O60506|HNRPQ_HUMAN	133.46	11500000	7	3	6	69603	Heterogeneous nuclear ribonucleoprotein Q OS=Homo sapiens OX=9606 GN=SYNCRIP PE=1 SV=2
O75531|BAF_HUMAN	141.89	10300000	6	6	9	10059	Barrier-to-autointegration factor OS=Homo sapiens OX=9606 GN=BANF1 PE=1 SV=1
P0DP24|CALM2_HUMAN	141	9870000	4	4	5	16838	Calmodulin-2 OS=Homo sapiens OX=9606 GN=CALM2 PE=1 SV=1
Q9NXV2|KCTD5_HUMAN	122.65	9520000	3	3	4	26093	BTB/POZ domain-containing protein KCTD5 OS=Homo sapiens OX=9606 GN=KCTD5 PE=1 SV=1
O95714|HERC2_HUMAN	57.84	8120000	4	1	7	527234	E3 ubiquitin-protein ligase HERC2 OS=Homo sapiens OX=9606 GN=HERC2 PE=1 SV=2
Q9Y285|SYFA_HUMAN	130.99	7400000	5	5	6	57564	Phenylalanine--tRNA ligase alpha subunit OS=Homo sapiens OX=9606 GN=FARSA PE=1 SV=3
Q13151|ROA0_HUMAN	147.07	7330000	5	3	8	30841	Heterogeneous nuclear ribonucleoprotein A0 OS=Homo sapiens OX=9606 GN=HNRNPA0 PE=1 SV=1
O43390|HNRPR_HUMAN	146.72	7330000	8	4	8	70943	Heterogeneous nuclear ribonucleoprotein R OS=Homo sapiens OX=9606 GN=HNRNPR PE=1 SV=1
P39656|OST48_HUMAN	60.7	7300000	3	3	3	50801	Dolichyl-diphosphooligosaccharide--protein glycosyltransferase 48 kDa subunit OS=Homo sapiens OX=9606 GN=DDOST PE=1 SV=4
P53621|COPA_HUMAN	112.49	7180000	5	5	5	138345	Coatomer subunit alpha OS=Homo sapiens OX=9606 GN=COPA PE=1 SV=2
Q14257|RCN2_HUMAN	151	7110000	5	5	5	36876	Reticulocalbin-2 OS=Homo sapiens OX=9606 GN=RCN2 PE=1 SV=1
Q1KMD3|HNRL2_HUMAN	112.9	6980000	6	5	6	85105	Heterogeneous nuclear ribonucleoprotein U-like protein 2 OS=Homo sapiens OX=9606 GN=HNRNPUL2 PE=1 SV=1
P49916|DNLI3_HUMAN	119.01	6970000	4	4	6	112907	DNA ligase 3 OS=Homo sapiens OX=9606 GN=LIG3 PE=1 SV=2
P04843|RPN1_HUMAN	127.11	6350000	4	4	5	68569	Dolichyl-diphosphooligosaccharide--protein glycosyltransferase subunit 1 OS=Homo sapiens OX=9606 GN=RPN1 PE=1 SV=1
Q6PIF6|MYO7B_HUMAN	56.25	6270000	3	1	3	241597	Unconventional myosin-VIIb OS=Homo sapiens OX=9606 GN=MYO7B PE=1 SV=2
O15143|ARC1B_HUMAN	136.26	5840000	3	3	3	40950	Actin-related protein 2/3 complex subunit 1B OS=Homo sapiens OX=9606 GN=ARPC1B PE=1 SV=3
P06733|ENOA_HUMAN	105.29	5450000	2	2	2	47169	Alpha-enolase OS=Homo sapiens OX=9606 GN=ENO1 PE=1 SV=2
P13639|EF2_HUMAN	130.5	5420000	5	4	5	95338	Elongation factor 2 OS=Homo sapiens OX=9606 GN=EEF2 PE=1 SV=4
Q9NYL9|TMOD3_HUMAN	102.02	5190000	5	4	7	39595	Tropomodulin-3 OS=Homo sapiens OX=9606 GN=TMOD3 PE=1 SV=1
Q9BYX7|ACTBM_HUMAN	231.9	5060000	12	1	49	42016	Putative beta-actin-like protein 3 OS=Homo sapiens OX=9606 GN=POTEKP PE=5 SV=1
O14979|HNRDL_HUMAN	100.23	5040000	3	2	4	46438	Heterogeneous nuclear ribonucleoprotein D-like OS=Homo sapiens OX=9606 GN=HNRNPDL PE=1 SV=3
O15511|ARPC5_HUMAN	62.02	4900000	1	1	1	16320	Actin-related protein 2/3 complex subunit 5 OS=Homo sapiens OX=9606 GN=ARPC5 PE=1 SV=3
Q93079|H2B1H_HUMAN	143.62	4460000	5	1	8	13892	Histone H2B type 1-H OS=Homo sapiens OX=9606 GN=H2BC9 PE=1 SV=3
Q9UBF2|COPG2_HUMAN	85.87	4310000	3	2	4	97622	Coatomer subunit gamma-2 OS=Homo sapiens OX=9606 GN=COPG2 PE=1 SV=1
P18887|XRCC1_HUMAN	108.2	4180000	4	3	5	69477	DNA repair protein XRCC1 OS=Homo sapiens OX=9606 GN=XRCC1 PE=1 SV=2
Q9NZ01|TECR_HUMAN	56.58	3990000	2	2	3	36034	Very-long-chain enoyl-CoA reductase OS=Homo sapiens OX=9606 GN=TECR PE=1 SV=1
P60891|PRPS1_HUMAN	115.12	3980000	3	3	3	34834	Ribose-phosphate pyrophosphokinase 1 OS=Homo sapiens OX=9606 GN=PRPS1 PE=1 SV=2
P38935|SMBP2_HUMAN	27.4	3820000	1	1	1	109149	DNA-binding protein SMUBP-2 OS=Homo sapiens OX=9606 GN=IGHMBP2 PE=1 SV=3
P05023|AT1A1_HUMAN	122.5	3780000	4	3	4	112896	Sodium/potassium-transporting ATPase subunit alpha-1 OS=Homo sapiens OX=9606 GN=ATP1A1 PE=1 SV=1
Q13217|DNJC3_HUMAN	119.72	3770000	5	5	5	57580	DnaJ homolog subfamily C member 3 OS=Homo sapiens OX=9606 GN=DNAJC3 PE=1 SV=1
Q14739|LBR_HUMAN	79.11	3590000	4	4	4	70703	Delta(14)-sterol reductase LBR OS=Homo sapiens OX=9606 GN=LBR PE=1 SV=2
Q9Y265|RUVB1_HUMAN	87.09	3450000	2	2	2	50228	RuvB-like 1 OS=Homo sapiens OX=9606 GN=RUVBL1 PE=1 SV=1
P0C091|FREM3_HUMAN	43.2	3260000	2	1	2	238177	FRAS1-related extracellular matrix protein 3 OS=Homo sapiens OX=9606 GN=FREM3 PE=3 SV=2
Q9NVI7|ATD3A_HUMAN	149.01	3230000	9	3	9	71369	ATPase family AAA domain-containing protein 3A OS=Homo sapiens OX=9606 GN=ATAD3A PE=1 SV=2
P13667|PDIA4_HUMAN	49.21	3180000	2	2	2	72933	Protein disulfide-isomerase A4 OS=Homo sapiens OX=9606 GN=PDIA4 PE=1 SV=2
P49368|TCPG_HUMAN	48.33	3030000	1	1	1	60534	T-complex protein 1 subunit gamma OS=Homo sapiens OX=9606 GN=CCT3 PE=1 SV=4
Q9Y230|RUVB2_HUMAN	69.37	3020000	2	1	1	51157	RuvB-like 2 OS=Homo sapiens OX=9606 GN=RUVBL2 PE=1 SV=3
Q00059|TFAM_HUMAN	73.55	3010000	3	3	3	29097	Transcription factor A mitochondrial OS=Homo sapiens OX=9606 GN=TFAM PE=1 SV=1
Q9Y3B7|RM11_HUMAN	62.44	2880000	2	2	2	20683	39S ribosomal protein L11 mitochondrial OS=Homo sapiens OX=9606 GN=MRPL11 PE=1 SV=1
Q13045|FLII_HUMAN	119.76	2750000	5	4	6	144751	Protein flightless-1 homolog OS=Homo sapiens OX=9606 GN=FLII PE=1 SV=2
Q15020|SART3_HUMAN	38.5	2590000	1	1	1	109935	Squamous cell carcinoma antigen recognized by T-cells 3 OS=Homo sapiens OX=9606 GN=SART3 PE=1 SV=1
O95816|BAG2_HUMAN	67.07	2560000	2	2	2	23772	BAG family molecular chaperone regulator 2 OS=Homo sapiens OX=9606 GN=BAG2 PE=1 SV=1
P50991|TCPD_HUMAN	107.12	2540000	3	2	4	57924	T-complex protein 1 subunit delta OS=Homo sapiens OX=9606 GN=CCT4 PE=1 SV=4
P24666|PPAC_HUMAN	37.03	2400000	2	2	2	18042	Low molecular weight phosphotyrosine protein phosphatase OS=Homo sapiens OX=9606 GN=ACP1 PE=1 SV=3
Q15149|PLEC_HUMAN	47.6	2140000	2	1	2	531796	Plectin OS=Homo sapiens OX=9606 GN=PLEC PE=1 SV=3
P30101|PDIA3_HUMAN	58.39	2060000	2	2	2	56782	Protein disulfide-isomerase A3 OS=Homo sapiens OX=9606 GN=PDIA3 PE=1 SV=4
Q14919|NC2A_HUMAN	83.22	2050000	2	2	2	22350	Dr1-associated corepressor OS=Homo sapiens OX=9606 GN=DRAP1 PE=1 SV=3
P04259|K2C6B_HUMAN	190.2	2040000	14	1	19	60067	Keratin type II cytoskeletal 6B OS=Homo sapiens OX=9606 GN=KRT6B PE=1 SV=5
Q13242|SRSF9_HUMAN	107.91	2030000	5	3	5	25542	Serine/arginine-rich splicing factor 9 OS=Homo sapiens OX=9606 GN=SRSF9 PE=1 SV=1
Q9BTV4|TMM43_HUMAN	49.96	2000000	2	1	1	44876	Transmembrane protein 43 OS=Homo sapiens OX=9606 GN=TMEM43 PE=1 SV=1
P68363|TBA1B_HUMAN	300.47	1930000	19	1	47	50152	Tubulin alpha-1B chain OS=Homo sapiens OX=9606 GN=TUBA1B PE=1 SV=1
O75113|N4BP1_HUMAN	25.19	1840000	1	1	1	100379	NEDD4-binding protein 1 OS=Homo sapiens OX=9606 GN=N4BP1 PE=1 SV=4
Q05209|PTN12_HUMAN	23.92	1830000	1	1	1	88106	Tyrosine-protein phosphatase non-receptor type 12 OS=Homo sapiens OX=9606 GN=PTPN12 PE=1 SV=3
Q5TEC6|H3PS2_HUMAN	89.99	1760000	4	1	6	15430	Histone HIST2H3PS2 OS=Homo sapiens OX=9606 GN=H3-2 PE=1 SV=1
Q9BPX5|ARP5L_HUMAN	82.38	1710000	2	2	2	16941	Actin-related protein 2/3 complex subunit 5-like protein OS=Homo sapiens OX=9606 GN=ARPC5L PE=1 SV=1
Q92614|MY18A_HUMAN	67.72	1680000	3	2	5	233113	Unconventional myosin-XVIIIa OS=Homo sapiens OX=9606 GN=MYO18A PE=1 SV=3
Q9BQE3|TBA1C_HUMAN	301.08	1580000	19	2	44	49895	Tubulin alpha-1C chain OS=Homo sapiens OX=9606 GN=TUBA1C PE=1 SV=1
P61224|RAP1B_HUMAN	36.83	1580000	1	1	1	20825	Ras-related protein Rap-1b OS=Homo sapiens OX=9606 GN=RAP1B PE=1 SV=1
P53985|MOT1_HUMAN	46.74	1450000	1	1	1	53944	Monocarboxylate transporter 1 OS=Homo sapiens OX=9606 GN=SLC16A1 PE=1 SV=3
Q8NCA5|FA98A_HUMAN	98.21	1410000	2	1	2	55272	Protein FAM98A OS=Homo sapiens OX=9606 GN=FAM98A PE=1 SV=2
O15260|SURF4_HUMAN	48.92	1270000	1	1	2	30394	Surfeit locus protein 4 OS=Homo sapiens OX=9606 GN=SURF4 PE=1 SV=3
Q9BS26|ERP44_HUMAN	47.59	1270000	2	1	2	46971	Endoplasmic reticulum resident protein 44 OS=Homo sapiens OX=9606 GN=ERP44 PE=1 SV=1
P62136|PP1A_HUMAN	53.8	1240000	1	1	1	37512	Serine/threonine-protein phosphatase PP1-alpha catalytic subunit OS=Homo sapiens OX=9606 GN=PPP1CA PE=1 SV=1
O94905|ERLN2_HUMAN	44.22	1200000	1	1	1	37840	Erlin-2 OS=Homo sapiens OX=9606 GN=ERLIN2 PE=1 SV=1
P05455|LA_HUMAN	52.01	1180000	2	1	2	46837	Lupus La protein OS=Homo sapiens OX=9606 GN=SSB PE=1 SV=2
P07195|LDHB_HUMAN	121.69	1120000	5	3	4	36639	L-lactate dehydrogenase B chain OS=Homo sapiens OX=9606 GN=LDHB PE=1 SV=2
P08754|GNAI3_HUMAN	141.65	1110000	4	2	5	40532	Guanine nucleotide-binding protein G(i) subunit alpha-3 OS=Homo sapiens OX=9606 GN=GNAI3 PE=1 SV=3
Q9H2M9|RBGPR_HUMAN	40	1060000	2	1	2	155984	Rab3 GTPase-activating protein non-catalytic subunit OS=Homo sapiens OX=9606 GN=RAB3GAP2 PE=1 SV=1
Q16254|E2F4_HUMAN	25.61	1000000	1	1	1	43960	Transcription factor E2F4 OS=Homo sapiens OX=9606 GN=E2F4 PE=1 SV=2
P50454|SERPH_HUMAN	44.32	967000	1	1	1	46441	Serpin H1 OS=Homo sapiens OX=9606 GN=SERPINH1 PE=1 SV=2
P18085|ARF4_HUMAN	58.27	915000	2	1	2	20511	ADP-ribosylation factor 4 OS=Homo sapiens OX=9606 GN=ARF4 PE=1 SV=3
P33993|MCM7_HUMAN	55.52	912000	1	1	1	81308	DNA replication licensing factor MCM7 OS=Homo sapiens OX=9606 GN=MCM7 PE=1 SV=4
P04350|TBB4A_HUMAN	302.5	885000	20	2	46	49586	Tubulin beta-4A chain OS=Homo sapiens OX=9606 GN=TUBB4A PE=1 SV=2
P00338|LDHA_HUMAN	92.07	878000	4	1	3	36689	L-lactate dehydrogenase A chain OS=Homo sapiens OX=9606 GN=LDHA PE=1 SV=2
Q9Y4I1|MYO5A_HUMAN	83.98	874000	3	1	3	215403	Unconventional myosin-Va OS=Homo sapiens OX=9606 GN=MYO5A PE=1 SV=2
Q14151|SAFB2_HUMAN	31.97	846000	1	1	1	107474	Scaffold attachment factor B2 OS=Homo sapiens OX=9606 GN=SAFB2 PE=1 SV=1
P22102|PUR2_HUMAN	44.24	840000	1	1	1	107767	Trifunctional purine biosynthetic protein adenosine-3 OS=Homo sapiens OX=9606 GN=GART PE=1 SV=1
P48047|ATPO_HUMAN	23.72	837000	1	1	1	23277	ATP synthase subunit O mitochondrial OS=Homo sapiens OX=9606 GN=ATP5PO PE=1 SV=1
Q71U36|TBA1A_HUMAN	298.64	788000	19	1	40	50136	Tubulin alpha-1A chain OS=Homo sapiens OX=9606 GN=TUBA1A PE=1 SV=1
Q9Y277|VDAC3_HUMAN	73.79	776000	3	2	3	30659	Voltage-dependent anion-selective channel protein 3 OS=Homo sapiens OX=9606 GN=VDAC3 PE=1 SV=1
P52292|IMA1_HUMAN	33.13	754000	1	1	1	57862	Importin subunit alpha-1 OS=Homo sapiens OX=9606 GN=KPNA2 PE=1 SV=1
P14923|PLAK_HUMAN	64.03	734000	1	1	1	81745	Junction plakoglobin OS=Homo sapiens OX=9606 GN=JUP PE=1 SV=3
P63244|RACK1_HUMAN	79.49	733000	1	1	1	35077	Receptor of activated protein C kinase 1 OS=Homo sapiens OX=9606 GN=RACK1 PE=1 SV=3
P63092|GNAS2_HUMAN	82.44	728000	2	1	3	45665	Guanine nucleotide-binding protein G(s) subunit alpha isoforms short OS=Homo sapiens OX=9606 GN=GNAS PE=1 SV=1
P16615|AT2A2_HUMAN	79.91	714000	1	1	1	114757	Sarcoplasmic/endoplasmic reticulum calcium ATPase 2 OS=Homo sapiens OX=9606 GN=ATP2A2 PE=1 SV=1
P10412|H14_HUMAN	111.4	713000	5	1	3	21865	Histone H1.4 OS=Homo sapiens OX=9606 GN=H1-4 PE=1 SV=2
Q9Y608|LRRF2_HUMAN	52.16	710000	1	1	1	82171	Leucine-rich repeat flightless-interacting protein 2 OS=Homo sapiens OX=9606 GN=LRRFIP2 PE=1 SV=1
Q9Y2K3|MYH15_HUMAN	68.41	638000	2	1	3	224617	Myosin-15 OS=Homo sapiens OX=9606 GN=MYH15 PE=1 SV=5
Q9Y512|SAM50_HUMAN	38.03	635000	1	1	1	51976	Sorting and assembly machinery component 50 homolog OS=Homo sapiens OX=9606 GN=SAMM50 PE=1 SV=3
P50990|TCPQ_HUMAN	29.53	537000	1	1	1	59621	T-complex protein 1 subunit theta OS=Homo sapiens OX=9606 GN=CCT8 PE=1 SV=4
P62873|GBB1_HUMAN	104.31	524000	5	2	5	37377	Guanine nucleotide-binding protein G(I)/G(S)/G(T) subunit beta-1 OS=Homo sapiens OX=9606 GN=GNB1 PE=1 SV=3
Q9UBM7|DHCR7_HUMAN	85.71	500000	2	2	2	54489	7-dehydrocholesterol reductase OS=Homo sapiens OX=9606 GN=DHCR7 PE=1 SV=1
Q16891|MIC60_HUMAN	93.57	480000	3	2	3	83678	MICOS complex subunit MIC60 OS=Homo sapiens OX=9606 GN=IMMT PE=1 SV=1
O00148|DX39A_HUMAN	31.9	466000	1	1	1	49130	ATP-dependent RNA helicase DDX39A OS=Homo sapiens OX=9606 GN=DDX39A PE=1 SV=2
O14980|XPO1_HUMAN	63.98	459000	2	1	2	123386	Exportin-1 OS=Homo sapiens OX=9606 GN=XPO1 PE=1 SV=1
Q92945|FUBP2_HUMAN	41.95	406000	1	1	1	73115	Far upstream element-binding protein 2 OS=Homo sapiens OX=9606 GN=KHSRP PE=1 SV=4
P36957|ODO2_HUMAN	40.13	404000	1	1	1	48755	Dihydrolipoyllysine-residue succinyltransferase component of 2-oxoglutarate dehydrogenase complex mitochondrial OS=Homo sapiens OX=9606 GN=DLST PE=1 SV=4
P31689|DNJA1_HUMAN	78.66	403000	2	1	2	44868	DnaJ homolog subfamily A member 1 OS=Homo sapiens OX=9606 GN=DNAJA1 PE=1 SV=2
A5A3E0|POTEF_HUMAN	250.66	384000	16	1	60	121444	POTE ankyrin domain family member F OS=Homo sapiens OX=9606 GN=POTEF PE=1 SV=2
Q3ZCM7|TBB8_HUMAN	190.47	383000	10	1	24	49776	Tubulin beta-8 chain OS=Homo sapiens OX=9606 GN=TUBB8 PE=1 SV=2
O95299|NDUAA_HUMAN	51.65	369000	1	1	2	40751	NADH dehydrogenase [ubiquinone] 1 alpha subcomplex subunit 10 mitochondrial OS=Homo sapiens OX=9606 GN=NDUFA10 PE=1 SV=1
P27708|PYR1_HUMAN	51.58	363000	1	1	1	242981	CAD protein OS=Homo sapiens OX=9606 GN=CAD PE=1 SV=3
P62258|1433E_HUMAN	70.67	358000	2	1	2	29174	14-3-3 protein epsilon OS=Homo sapiens OX=9606 GN=YWHAE PE=1 SV=1
P55084|ECHB_HUMAN	40.98	358000	2	1	2	51294	Trifunctional enzyme subunit beta mitochondrial OS=Homo sapiens OX=9606 GN=HADHB PE=1 SV=3
P14618|KPYM_HUMAN	30.19	346000	1	1	1	57937	Pyruvate kinase PKM OS=Homo sapiens OX=9606 GN=PKM PE=1 SV=4
P20700|LMNB1_HUMAN	39.34	340000	2	2	2	66408	Lamin-B1 OS=Homo sapiens OX=9606 GN=LMNB1 PE=1 SV=2
P23458|JAK1_HUMAN	85.99	328000	3	2	1	133277	Tyrosine-protein kinase JAK1 OS=Homo sapiens OX=9606 GN=JAK1 PE=1 SV=2
Q32P28|P3H1_HUMAN	68.61	319000	2	2	2	83394	Prolyl 3-hydroxylase 1 OS=Homo sapiens OX=9606 GN=P3H1 PE=1 SV=2
Q9Y6E2|BZW2_HUMAN	40.97	298000	1	1	1	48162	Basic leucine zipper and W2 domain-containing protein 2 OS=Homo sapiens OX=9606 GN=BZW2 PE=1 SV=1
Q8TCJ2|STT3B_HUMAN	25.23	266000	1	1	1	93674	Dolichyl-diphosphooligosaccharide--protein glycosyltransferase subunit STT3B OS=Homo sapiens OX=9606 GN=STT3B PE=1 SV=1
P23381|SYWC_HUMAN	46.51	256000	1	1	1	53165	Tryptophan--tRNA ligase cytoplasmic OS=Homo sapiens OX=9606 GN=WARS1 PE=1 SV=2
P15735|PHKG2_HUMAN	71.24	223000	2	2	1	46442	Phosphorylase b kinase gamma catalytic chain liver/testis isoform OS=Homo sapiens OX=9606 GN=PHKG2 PE=1 SV=1
Q9Y2P8|RCL1_HUMAN	38.51	212000	1	1	1	40843	RNA 3'-terminal phosphate cyclase-like protein OS=Homo sapiens OX=9606 GN=RCL1 PE=1 SV=3
Q96N67|DOCK7_HUMAN	75.27	196000	2	1	3	242558	Dedicator of cytokinesis protein 7 OS=Homo sapiens OX=9606 GN=DOCK7 PE=1 SV=4
Q8N0U8|VKORL_HUMAN	46.83	185000	1	1	1	19836	Vitamin K epoxide reductase complex subunit 1-like protein 1 OS=Homo sapiens OX=9606 GN=VKORC1L1 PE=1 SV=2
P35611|ADDA_HUMAN	45.76	169000	1	1	1	80955	Alpha-adducin OS=Homo sapiens OX=9606 GN=ADD1 PE=1 SV=2
Q9NYJ8|TAB2_HUMAN	113.19	164000	4	4	1	76494	TGF-beta-activated kinase 1 and MAP3K7-binding protein 2 OS=Homo sapiens OX=9606 GN=TAB2 PE=1 SV=1
Q9H307|PININ_HUMAN	34.66	160000	1	1	1	81628	Pinin OS=Homo sapiens OX=9606 GN=PNN PE=1 SV=5
Q9H254|SPTN4_HUMAN	85.8	135000	2	1	1	288984	Spectrin beta chain non-erythrocytic 4 OS=Homo sapiens OX=9606 GN=SPTBN4 PE=1 SV=2
Q99460|PSMD1_HUMAN	87.16	92400	1	1	1	105836	26S proteasome non-ATPase regulatory subunit 1 OS=Homo sapiens OX=9606 GN=PSMD1 PE=1 SV=2
Q8NEZ4|KMT2C_HUMAN	39.69	76600	1	1	1	541376	Histone-lysine N-methyltransferase 2C OS=Homo sapiens OX=9606 GN=KMT2C PE=1 SV=3
Q96RW7|HMCN1_HUMAN	40.07	67000	1	1	1	613396	Hemicentin-1 OS=Homo sapiens OX=9606 GN=HMCN1 PE=1 SV=2
Q9UBV2|SE1L1_HUMAN	44.23	62800	1	1	1	88755	Protein sel-1 homolog 1 OS=Homo sapiens OX=9606 GN=SEL1L PE=1 SV=3
P61619|S61A1_HUMAN	22.59	62400	1	1	1	52265	Protein transport protein Sec61 subunit alpha isoform 1 OS=Homo sapiens OX=9606 GN=SEC61A1 PE=1 SV=2
P63096|GNAI1_HUMAN	127.57	58800	3	1	4	40361	Guanine nucleotide-binding protein G(i) subunit alpha-1 OS=Homo sapiens OX=9606 GN=GNAI1 PE=1 SV=2
Q04695|K1C17_HUMAN	195.16	25800	12	1	13	48106	Keratin type I cytoskeletal 17 OS=Homo sapiens OX=9606 GN=KRT17 PE=1 SV=2
Q9BQG2|NUD12_HUMAN	25.23	2550	1	1	1	52076	NAD-capped RNA hydrolase NUDT12 OS=Homo sapiens OX=9606 GN=NUDT12 PE=1 SV=1
