# Supplementary material for: Inhibition of DPAGT1 suppresses HER2 shedding and trastuzumab resistance in human breast cancer
Source: J Clin Invest. 2023 Jul 17;133(14):e164428. doi: 10.1172/JCI164428 (PMC10348774; doi:10.1172/JCI164428)
Supplement: Supporting data values [file jci-133-164428-s081.xlsx]

## Sheet: Clinical data
Patient No.	Gender	Age	HER2-targeted therapy	T stage	N stage	Clinical stage	Ki67 index (0:<=30%, 1:>30%)	ER status (0:Negative, 1:Positive)	Tumor relapse（0:Non-relapse, 1:Relapse）	RFS (Month)	Vital status (0:Alive, 1:Dead)	OS (Month)	DPAGT1 level (0:Low, 1:High)	ADAM10 level (0:Low,1=High)
1	Female	58	YES	T4	N0	III	0	1	0	60	0	60	0	0
2	Female	59	YES	T2	N1	II	1	1	1	12.3	0	60	1	0
3	Female	48	YES	T1	N0	I	0	1	0	60	0	60	0	0
4	Female	41	YES	T1	N0	I	0	0	0	60	0	60	0	0
5	Female	32	YES	T1	N0	I	0	1	0	60	0	60	0	0
6	Female	31	YES	T3	N1	III	1	1	1	31.4667	1	46.5333	1	1
7	Female	57	YES	T1	N0	I	0	1	0	60	0	60	0	0
8	Female	59	YES	T2	N1	II	1	1	1	10.0333	1	12.6667	1	1
9	Female	28	YES	T2	N1	II	1	1	0	60	0	60	1	1
10	Female	50	YES	T2	N1	II	0	1	1	8.86667	1	12.6667	0	1
11	Female	54	YES	T2	N0	II	0	0	0	60	0	60	0	0
12	Female	39	YES	T2	N2	III	0	1	0	60	0	60	0	0
13	Female	38	YES	T2	N0	II	0	0	0	60	0	60	1	0
14	Female	61	YES	T1	N3	III	0	1	0	60	0	60	0	0
15	Female	47	YES	T1	N3	III	0	1	1	13.4333	1	24.2667	0	0
16	Female	41	YES	T1	N0	I	0	1	0	60	0	60	0	0
17	Female	38	YES	T1	N0	I	0	0	0	60	0	60	0	1
18	Female	32	YES	T1	N2	III	0	0	0	60	0	60	0	0
19	Female	42	NO	T1	N0	I	0	0	0	60	0	60	0	0
20	Female	46	NO	T2	N0	II	1	0	0	60	0	60	0	0
21	Female	56	NO	T2	N0	II	1	0	1	27.0667	0	60	1	1
22	Female	51	NO	T2	N1	II	0	1	1	20.3333	0	60	1	1
23	Female	55	NO	T2	N1	II	0	1	0	60	0	60	0	0
24	Female	51	NO	T2	N0	II	0	0	0	60	0	60	0	0
25	Female	45	NO	T2	N0	II	0	0	0	60	0	60	0	0
26	Female	44	NO	T2	N0	II	0	0	0	60	0	60	0	1
27	Female	53	NO	T1	N2	III	1	0	1	14.9667	0	60	1	1
28	Female	59	NO	T1	N2	III	1	1	1	19.4667	1	19.4667	0	0
29	Female	62	NO	T1	N3	III	0	0	0	60	0	60	0	0
30	Female	56	NO	T1	N0	I	0	0	0	60	0	60	0	1
31	Female	78	NO	T1	N0	I	1	0	0	60	1	44.1333	0	0
32	Female	38	NO	T1	N3	III	0	1	0	60	0	60	0	0
33	Female	43	NO	T1	N2	III	0	1	1	39.5667	0	41.5667	0	0
34	Female	39	NO	T1	N2	III	0	1	0	60	0	60	0	0
35	Female	38	NO	T2	N1	II	0	1	0	60	0	60	0	0
36	Female	57	NO	T2	N0	II	1	1	0	60	0	60	0	1
37	Female	58	NO	T2	N0	II	1	1	0	60	0	41.8333	0	1
38	Female	44	NO	T1	N3	III	1	1	0	60	0	60	0	0
39	Female	41	NO	T2	N2	III	1	0	0	60	0	60	0	0
40	Female	54	NO	T2	N1	II	0	1	0	60	0	60	0	1
41	Female	43	NO	T2	N1	II	0	1	0	38.9667	0	60	0	0
42	Female	51	NO	T1	N0	I	1	0	0	60	0	60	0	0
43	Female	41	NO	T2	N3	III	1	0	0	60	0	60	0	0
44	Female	45	NO	T2	N1	II	0	0	0	60	0	60	0	0
45	Female	53	NO	T2	N1	II	1	0	0	60	0	60	0	0
46	Female	38	NO	T2	N0	II	0	1	0	60	0	60	0	0
47	Female	43	NO	T2	N0	II	1	0	0	60	0	60	0	0
48	Female	51	NO	T2	N1	II	1	0	0	60	0	60	0	0
49	Female	55	YES	T2	N1	II	1	1	0	60	0	60	0	0
50	Female	47	YES	T2	N2	III	0	1	0	60	0	60	0	0
51	Female	47	YES	T2	N0	II	0	1	0	60	0	60	0	0
52	Female	63	YES	T1	N0	I	1	0	0	60	0	60	0	0
53	Female	61	NO	T2	N3	III	0	1	1	24.0667	1	31.2667	1	1
54	Female	41	YES	T2	N1	II	0	1	0	60	0	60	0	0
55	Female	40	YES	T2	N1	II	1	0	0	60	0	60	0	0
56	Female	49	YES	T2	N0	II	1	0	0	60	0	60	1	0
57	Female	32	YES	T2	N0	II	1	0	0	60	0	60	0	0
58	Female	44	YES	T1	N1	II	0	0	0	60	0	60	0	0
59	Female	42	YES	T2	N1	II	1	0	1	20.3	1	20.3	0	1
60	Female	43	YES	T4	N0	III	0	0	0	60	0	60	0	1
61	Female	40	YES	T1	N1	II	1	0	0	60	0	60	0	0
62	Female	56	YES	T2	N0	II	0	0	0	60	0	60	0	0
63	Female	54	YES	T2	N2	III	1	1	0	60	0	60	0	1
64	Female	29	YES	T3	N3	III	0	1	1	55.7	0	60	0	0
65	Female	73	YES	T2	N0	II	1	0	0	60	0	60	0	0
66	Female	41	YES	T2	N1	II	0	1	0	60	0	60	1	1
67	Female	55	YES	T2	N0	II	1	1	0	60	0	60	0	1
68	Female	55	YES	T1	N3	III	1	1	1	32	1	56.7667	0	1
69	Female	37	YES	T1	N0	I	1	0	0	60	0	60	0	0
70	Female	41	YES	T1	N3	III	1	0	1	27.2667	1	27.2667	0	1
71	Female	52	YES	T1	N0	I	1	1	0	60	0	60	0	0
72	Female	58	YES	T1	N1	II	0	0	0	60	0	60	0	0
73	Female	56	YES	T1	N1	II	0	0	0	60	0	60	0	1
74	Female	34	YES	T2	N2	III	1	0	1	18.2667	1	33.2667	1	0
75	Female	48	NO	T2	N0	II	1	1	1	54.1	1	58.23	1	1
76	Female	46	NO	T1	N1	II	1	0	0	60	0	60	0	1
77	Female	47	NO	T1	N0	I	1	0	1	26.2667	0	60	1	1
78	Female	60	NO	T1	N0	I	1	0	0	60	0	60	0	0
79	Female	47	NO	T3	N0	II	1	0	0	60	0	60	1	0
80	Female	53	NO	T3	N1	III	1	0	0	60	0	60	1	0
81	Female	51	NO	T2	N1	II	0	1	0	60	0	60	1	0
82	Female	44	NO	T1	N0	I	1	1	0	60	0	60	1	0
83	Female	69	NO	T2	N2	III	1	0	0	60	0	60	1	1
84	Female	60	NO	T1	N1	II	1	1	0	60	0	60	1	1
85	Female	39	NO	T2	N0	II	1	0	1	22.9667	0	60	0	0
86	Female	42	NO	T3	N1	III	1	0	0	60	0	60	1	0
87	Female	57	NO	T2	N1	II	0	1	0	60	0	60	1	1
88	Female	36	NO	T2	N0	II	1	1	0	60	0	60	1	0
89	Female	58	NO	T1	N0	I	1	0	0	60	0	60	0	0
90	Female	47	YES	T1	N1	II	1	1	0	60	0	60	0	1
91	Female	38	YES	T1	N0	I	0	1	0	60	0	60	0	1
92	Female	58	YES	T4	N3	III	0	1	0	60	0	60	0	0
93	Female	32	YES	T1	N1	II	0	1	0	60	0	60	0	0
94	Female	43	YES	T2	N0	II	1	1	0	60	0	60	0	0
95	Female	55	YES	T2	N1	II	0	1	0	60	0	60	0	1
96	Female	41	YES	T2	N2	III	0	1	0	60	0	60	0	1
97	Female	60	YES	T3	N0	II	0	0	0	60	0	60	1	1
98	Female	59	YES	T2	N0	II	1	1	0	60	0	60	1	1
99	Female	54	NO	T1	N3	III	1	1	1	30.0667	0	60	1	1
100	Female	49	YES	T4	N1	III	0	1	0	60	0	60	1	0
101	Female	46	YES	T3	N1	III	0	1	0	60	0	60	1	0
102	Female	41	NO	T3	N3	III	0	1	1	9.26667	1	9.26667	1	1
103	Female	25	YES	T2	N1	II	0	1	0	60	0	60	1	1
104	Female	56	YES	T2	N0	II	0	1	0	60	0	60	1	1
105	Female	63	YES	T2	N1	II	0	1	1	4.8	1	4.8	1	1
106	Female	57	YES	T1	N3	III	0	1	1	59.1333	0	60	0	0
107	Female	27	YES	T2	N1	II	0	1	0	60	0	60	1	1
108	Female	55	YES	T1	N1	II	0	1	0	60	0	60	1	1
109	Female	47	NO	T2	N2	III	1	1	1	24.6667	0	60	1	1
110	Female	63	YES	T2	N2	III	0	0	0	60	0	60	0	0
111	Female	30	YES	T1	N2	III	0	1	0	60	0	60	1	1
112	Female	44	YES	T2	N0	II	1	1	0	60	0	60	1	1
113	Female	38	YES	T3	N2	III	0	1	0	60	1	39.6667	1	1
114	Female	43	NO	T2	N3	III	0	0	1	32.4667	1	44.0333	1	1
115	Female	43	YES	T2	N1	II	0	0	0	60	0	60	1	1
116	Female	55	YES	T2	N0	II	0	1	0	60	0	60	1	1
117	Female	42	YES	T1	N3	III	1	0	1	13.9667	0	60	1	1
118	Female	51	NO	T2	N2	III	1	1	1	24.4	0	60	1	0
119	Female	43	YES	T2	N1	II	1	0	1	5.16667	0	60	1	1
120	Female	32	NO	T2	N2	III	0	1	0	60	0	60	1	0
121	Female	32	NO	T1	N1	II	1	0	0	60	0	60	1	1
122	Female	49	NO	T1	N1	II	1	0	0	60	0	60	1	1
123	Female	42	NO	T1	N2	III	1	1	0	60	0	60	1	1
124	Female	32	NO	T2	N3	III	0	0	1	10.6667	0	60	1	1
125	Female	59	NO	T2	N3	III	0	1	1	4.86667	0	60	0	1
126	Female	54	NO	T1	N1	II	1	0	0	60	0	60	1	1
127	Female	46	NO	T2	N0	II	1	0	1	19	1	45	1	0
128	Female	43	NO	T2	N1	II	1	0	1	30	1	4	1	1
129	Female	33	NO	T3	N2	III	0	1	1	35	1	40	1	1
130	Female	31	NO	T4	N3	III	1	1	1	3	1	3	1	1
131	Female	30	NO	T1	N2	III	1	0	1	2	1	22	1	1
132	Female	53	NO	T1	N3	III	1	1	0	60	0	60	1	1
133	Female	35	NO	T2	N0	II	1	1	0	60	0	60	0	1
134	Female	47	NO	T1	N0	I	1	1	0	60	0	60	0	1
135	Female	39	NO	T2	N2	III	0	1	0	60	0	60	0	1
136	Female	57	NO	T2	N1	II	1	1	0	60	0	60	0	0
137	Female	46	NO	T2	N1	II	1	1	0	60	0	60	0	0
138	Female	31	NO	T2	N3	III	1	1	0	60	0	60	0	0
139	Female	32	NO	T3	N3	III	1	1	1	8.63333	1	16.7	0	1
140	Female	24	NO	T3	N3	III	1	0	1	43.0667	1	58.8	1	1
141	Female	38	NO	T3	N0	II	1	1	1	28	1	42.2667	1	1
142	Female	46	NO	T1	N0	I	1	0	1	17.2667	1	34.0667	1	1
143	Female	38	NO	T3	N3	III	0	0	1	10.0333	1	10.5667	1	0
144	Female	56	NO	T2	N3	III	1	0	1	9.6	1	20.2	1	1
145	Female	46	YES	T2	N2	III	0	0	1	13.9	0	60	1	0
146	Female	50	YES	T3	N3	III	1	0	1	15.2	1	23.4667	1	1
147	Female	54	YES	T2	N3	III	1	0	1	16.6	1	37.0667	1	1
148	Female	62	YES	T2	N1	II	1	0	0	60	1	59	1	1
149	Female	52	NO	T3	N2	III	1	0	1	16.5333	1	41.9333	1	1
150	Female	48	YES	T2	N2	III	1	1	1	16.7333	1	18.7333	1	0
151	Female	56	YES	T1	N2	III	0	0	1	8.1	0	60	1	0
152	Female	48	YES	T4	N0	III	1	0	1	1.56667	1	11.8	1	1
153	Female	42	NO	T3	N1	III	1	0	1	6.1	0	60	1	1
154	Female	61	YES	T1	N1	II	1	0	1	8.6	1	10.8667	1	1
155	Female	35	YES	T2	N2	III	1	0	1	8.73333	1	32.8	1	1
156	Female	51	YES	T2	N1	II	1	0	1	43.1667	0	60	1	1
157	Female	53	YES	T1	N0	I	1	0	0	60	0	60	1	1
158	Female	55	YES	T2	N0	II	1	0	0	60	0	60	1	0
159	Female	36	YES	T3	N0	II	0	0	0	60	0	60	1	0
160	Female	47	YES	T1	N0	I	0	1	0	60	0	60	0	0
161	Female	59	YES	T2	N1	II	0	1	0	60	0	60	0	0
162	Female	42	YES	T2	N0	II	1	0	0	60	0	60	0	0
163	Female	58	YES	T1	N1	II	0	0	0	60	0	60	0	0
164	Female	61	YES	T2	N0	II	1	0	0	60	0	60	0	0
165	Female	60	YES	T2	N1	II	1	0	0	60	0	60	0	0
166	Female	64	YES	T2	N1	II	0	0	0	60	0	60	0	1
167	Female	56	YES	T2	N2	III	1	0	0	60	0	60	0	1
168	Female	25	YES	T2	N0	II	1	1	0	60	0	60	0	0
169	Female	53	YES	T2	N0	II	1	1	0	60	0	60	0	0
170	Female	42	YES	T1	N0	I	1	1	1	43.7667	1	43.7667	0	0

## Sheet: Fig. 1b
					Serum HER2-ECD	Response of Neoadjuvant-trastuzumab treatment
					48.52	PR
					35.17	CR
					32.39	PR
					28.21	PR
					26.55	PR
					24.47	PR
					22.49	CR
					20.39	CR
					18.17	PR
					17.03	PR
					16.54	PR
					16.12	CR
					15.58	PR
					14.4	CR
					13.07	PR
					12.94	PR
					12.93	PR
					12.88	CR
					12.6	PR
					12.12	CR
					11.31	PR
					11.2	CR
					10.75	PR
					10.68	CR
					10.43	CR
					10	CR
					9.9	CR
					9.19	CR
					8.03	CR
					7.99	CR
					7.11	CR
					66.9	PD
					58.3	PD
					52	PD
					48.98	PD
					45.83	SD
					40.47	PD
					37.29	PD
					35.22	PD
					34.48	SD
					32.32	PD
					30.52	PD
					28.07	SD
					26.43	PD
					25.38	PD
					23.18	SD
					22.32	SD
					20.05	PD
					19.55	SD
					19.43	SD
					19.4	SD
					19.37	PD
					18.68	SD
					17.29	SD
					17.14	SD
					16.96	SD
					16.71	SD
					15.97	SD
					11.14	SD
					10.2	SD
					8.54	SD

## Sheet: Fig. 1e
	NC	siDPAGT1	siMPP2	siNEURL1	siCRABP1	siRBM24	siSBSN	siPI3	siREPS2	siCYP2T1P	siCDH22	siNTRK3	siCYP2B7P	siZNF239	siSTON2
Relative Medium HER2-ECD	1.01	0.21	1.21	1.19	1.06	0.8	0.74	0.68	1.18	0.67	1.25	0.65	1.52	0.89	1.33
	0.88	0.27	1.32	1.24	0.87	0.98	0.82	0.62	1.34	0.53	1	0.57	1.63	1.12	1.47
	1.11	0.31	0.99	1.05	0.96	1.05	0.79	0.83	1.09	0.68	1.08	0.78	1.4	1.21	1.53

## Sheet: Fig. 1f
	TRAS(-)	TRAS(+)	TRAS(+)	TRAS(+)	TRAS(+)	TRAS(+)	TRAS(+)	TRAS(+)	TRAS(+)	TRAS(+)	TRAS(+)	TRAS(+)	TRAS(+)	TRAS(+)	TRAS(+)	TRAS(+)
	NC	NC	siDPAGT1	siMPP2	siNEURL1	siCRABP1	siRBM24	siSBSN	siPI3	siREPS2	siCYP2T1P	siCDH22	siNTRK3	siCYP2B7P	siZNF239	siSTON2
Relative cell viability	2.4	0.97	0.22	0.97	0.93	0.8	0.69	0.88	0.84	1.04	0.69	1.12	1.25	0.68	0.8	0.91
	2.05	1.12	0.26	1.12	1.1	1.01	0.54	0.84	0.91	0.97	0.76	0.95	1.23	0.62	0.71	0.76
	2.03	0.91	0.17	0.93	0.95	0.91	0.71	0.73	1.01	0.91	0.63	1.14	1.06	0.55	0.91	0.95

## Sheet: Fig. 1g
DPAGT1 mRNA (2dCt)
CR/PR	PD/SD
0.00025403	0.0218978
0.0002848	0.0181067
0.00026852	0.0162068
0.00055954	0.0128624
0.00044767	0.00427346
0.00263854	0.00097067
0.00037485	0.00071805
0.00047556	0.00777858
0.00029865	0.00412559
0.00017633	0.00065096
0.00117885	0.00168211
0.0008441	0.00247645
0.00098948	0.00167435
0.00027906	0.00467692
0.00187411	0.00777929
0.0167258	0.0392991
0.012331	0.0270637
0.00037565	0.0180794
0.00019372	0.0398398
0.00023433	0.0170422
0.00500644	0.0439442
0.00303642	0.0171115
0.00267773	0.00843441
0.00333152	0.00328365
0.00056504	0.00761311
0.00420481	0.00466045
0.00376105	0.0154869
0.00088025	0.0346667
0.00481785	0.0341149
0.00176656	0.0219405
0.00139275

## Sheet: Fig. 1h
						DPAGT1 mRNA (2dCt)	Serum HER2 ECD
						0.0218978	17.29
						0.0181067	20.05
						0.0162068	28.07
						0.0128624	19.55
						0.00427346	66.9
						0.00097067	11.14
						0.00071805	15.97
						0.00777858	25.38
						0.00412559	45.83
						0.00065096	40.47
						0.00168211	8.54
						0.00247645	30.52
						0.00167435	10.2
						0.00467692	19.4
						0.00777929	22.32
						0.0392991	32.32
						0.0270637	58.3
						0.0180794	19.37
						0.0398398	48.98
						0.0170422	23.18
						0.0439442	52
						0.0171115	19.43
						0.00843441	18.68
						0.00328365	17.14
						0.00761311	16.96
						0.00466045	16.71
						0.0154869	26.43
						0.0346667	35.22
						0.0341149	37.29
						0.0219405	34.48
						0.00025403	20.39
						0.0002848	15.58
						0.00026852	26.55
						0.00055954	24.47
						0.00044767	22.49
						0.00263854	32.39
						0.00037485	18.17
						0.00047556	17.03
						0.00029865	16.54
						0.00017633	16.12
						0.00117885	28.21
						0.0008441	14.4
						0.00098948	13.07
						0.00027906	12.94
						0.00187411	12.93
						0.0167258	48.52
						0.012331	35.17
						0.00037565	12.88
						0.00019372	12.6
						0.00023433	11.2
						0.00500644	10.75
						0.00303642	10.68
						0.00267773	10.43
						0.00333152	12.12
						0.00056504	11.31
						0.00420481	10
						0.00376105	9.9
						0.00088025	9.19
						0.00481785	8.03
						0.00176656	7.99
						0.00139275	7.11

## Sheet: Fig. S1a
Serum HER2-ECD
CR/PR	PD/SD
48.52	66.9
35.17	58.3
32.39	52
28.21	48.98
26.55	45.83
24.47	40.47
22.49	37.29
20.39	35.22
18.17	34.48
17.03	32.32
16.54	30.52
16.12	28.07
15.58	26.43
14.4	25.38
13.07	23.18
12.94	22.32
12.93	20.05
12.88	19.55
12.6	19.43
12.12	19.4
11.31	19.37
11.2	18.68
10.75	17.29
10.68	17.14
10.43	16.96
10	16.71
9.9	15.97
9.19	11.14
8.03	10.2
7.99	8.54
7.11

## Sheet: Fig. S1b
	Sensitive/HER2-ECD low														Resistant/HER2-ECD high
DPAGT1	9.51087	9.59889	9.78708	9.63662	9.58201	9.74492	9.44227	9.84611	9.4235	9.63822	9.88454	9.67286	9.554	9.80319	11.2319	11.5347	10.7988	10.9065	11.8708	11.4437	12.0241	11.7418	11.1119	11.1749	10.472	11.4145	11.9367
MPP2	6.64316	7.28782	6.66693	6.6347	7.31898	7.36007	7.12613	7.5588	6.65062	6.94355	6.29209	7.32236	7.13659	7.20966	8.37815	8.61407	7.87049	8.20069	8.59095	8.48389	7.77967	8.64711	8.40606	8.43683	7.30756	8.75975	8.11259
NEURL1	4.54555	4.55086	5.58893	5.08011	5.36478	6.39442	6.04706	5.35121	4.53911	5.72471	6.21809	5.45986	5.38051	6.65024	10.2487	9.41344	8.21944	9.44809	7.973	9.39167	5.64664	6.2505	10.8245	10.7349	6.56068	9.82115	7.1256
CRABP1	5.87897	5.42532	2.41901	3.66507	5.97359	4.07249	2.70466	1.54385	6.36111	2.86673	3.29209	5.32236	2.69602	5.20966	8.42454	8.07423	8.26383	8.4879	9.30782	10.091	8.46798	6.18124	8.82836	9.10795	8.29266	10.3414	8.57162
RBM24	2.48665	1.96589	1.68204	3.78055	3.36478	4.07249	1.89731	3.76625	1.31672	3.18866	1.97016	2.00043	3.05859	0.817347	7.13199	6.54049	5.02679	6.75507	7.01364	8.12578	4.71077	3.42043	7.39353	7.77786	1.7027	8.57697	2.91182
SBSN	2.48665	3.66633	3.41901	4.60367	2.85021	3.98503	2.89731	2.76625	2.90168	4.11466	2.97016	3.70087	1.47362	3.6247	9.38754	8.97221	7.1383	8.87371	5.12382	4.79236	4.57953	1.2505	9.9345	9.82244	3.43967	3.57322	6.15129
PI3	2.48665	2.77325	3.41901	4.78055	4.13032	2.30696	1.89731	-0.04111	3.4322	5.48144	1.55512	3.58539	1.47362	2.40231	9.74464	9.02412	7.26383	8.95371	1.03636	2.1485	4.35714	1.83546	10.2993	10.2056	1.7027	0.988259	3.98983
REPS2	6.74718	6.89663	6.79752	6.25003	7.16179	7.01845	6.85151	6.98126	6.84028	5.77362	7.15998	7.62979	7.29805	7.07473	8.81773	8.95028	9.92334	9.63328	8.41574	8.52354	7.24249	9.26173	8.7121	8.76908	10.005	8.45993	7.59988
CYP2T1P	7.10136	8.56208	5.30653	6.1245	9.6849	5.30696	5.87459	9.75493	5.37561	5.86673	4.82814	5.55502	6.42782	3.72424	11.886	12.5507	14.408	13.7409	9.62507	10.6602	6.37704	13.122	11.5098	11.6084	14.6029	11.0099	4.59988
CDH22	4.42525	3.28782	1.09708	3.53954	1.62781	3.68547	3.89731	3.65933	3.97968	3.45169	1.55512	2.32236	4.05859	3.90481	8.87565	8.2741	6.44826	8.00082	4.12382	5.64035	3.64664	3.2505	9.75354	9.59768	2.43967	4.89515	4.06383
NTRK3	5.11114	4.55086	3.267	4.72396	5.5347	4.98503	4.21924	4.86578	5.25532	5.93282	2.55512	5.70087	4.64355	5.94663	9.9942	9.30405	8.17364	9.53867	7.70169	8.31842	6.35714	5.2949	10.1682	10.2389	4.57717	8.76962	4.91182
CYP2B7P	3.80858	3.77325	2.09708	3.53954	9.02299	4.30696	4.6522	5.08817	3.73176	2.86673	1.97016	3.17035	3.88866	5.3092	9.64039	10.1352	12.9166	12.2054	8.99925	9.73158	3.77217	10.4428	9.42875	9.52124	12.9681	10.1781	5.54925
ZNF239	6.58819	6.42532	5.4894	6.05739	7.11967	6.93922	6.75529	7.09844	6.69754	6.35859	5.87705	7.06652	6.44325	6.97722	7.69819	7.63779	9.68501	9.03518	8.31713	8.81028	8.50914	7.34853	7.88613	8.30117	9.73796	9.14054	7.29649
STON2	7.10136	6.78607	7.05128	6.95047	7.23268	7.13477	7.38113	6.40183	7.05368	6.79747	7.0891	6.58539	7.56814	6.69999	8.69819	8.51083	8.4142	8.61068	8.04198	8.06139	7.58809	7.86521	8.61832	8.6687	8.16759	8.32811	7.67264

## Sheet: Fig. S1c
Knockdown efficiency (siRNA/NC)
	siDPAGT1	siMPP2	siNEURL1	siCRABP1	siRBM24	siSBSN	siPI3	siREPS2	siCYP2T1P	siCDH22	siNTRK3	siCYP2B7P	siZNF239	siSTON2
#1	0.17	0.34	0.2	0.24	0.17	0.24	0.19	0.15	0.29	0.31	0.13	0.29	0.44	0.25
#2	0.16	0.34	0.13	0.18	0.25	0.26	0.12	0.11	0.32	0.28	0.19	0.32	0.21	0.46
#3	0.24	0.18	0.16	0.3	0.16	0.13	0.21	0.18	0.2	0.21	0.13	0.2	0.21	0.35

## Sheet: Fig. S1d
	Sensitive (CR/PR)	DPAGT1 mRNA (2dCt)	Medium HER2-ECD			Resistant (PD/SD)	DPAGT1 mRNA (2dCt)	Medium HER2-ECD
		0.00025403	20.39				0.0218978	17.29
		0.0002848	15.58				0.0181067	20.05
		0.00026852	26.55				0.0162068	28.07
		0.00055954	24.47				0.0128624	19.55
		0.00044767	22.49				0.00427346	66.9
		0.00263854	32.39				0.00097067	11.14
		0.00037485	18.17				0.00071805	15.97
		0.00047556	17.03				0.00777858	25.38
		0.00029865	16.54				0.00412559	45.83
		0.00017633	16.12				0.00065096	40.47
		0.00117885	28.21				0.00168211	8.54
		0.0008441	14.4				0.00247645	30.52
		0.00098948	13.07				0.00167435	10.2
		0.00027906	12.94				0.00467692	19.4
		0.00187411	12.93				0.00777929	22.32
		0.00037565	12.88				0.0392991	32.32
		0.00019372	12.6				0.0270637	58.3
		0.00023433	11.2				0.0180794	19.37
		0.00500644	10.75				0.0398398	48.98
		0.00303642	10.68				0.0170422	23.18
		0.00267773	10.43				0.0439442	52
		0.00333152	12.12				0.0171115	19.43
		0.00056504	11.31				0.00843441	18.68
		0.00420481	10				0.00328365	17.14
		0.00376105	9.9				0.00761311	16.96
		0.00088025	9.19				0.00466045	16.71
		0.00481785	8.03				0.0154869	26.43
		0.00176656	7.99				0.0346667	35.22
		0.00139275	7.11				0.0341149	37.29
							0.0219405	34.48

[truncated: 41 more sheets: Fig. 2b, Fig. 2d, Fig. 2f, Fig. 2h, Fig. 2i, Fig. 2j, Fig. S2a, Fig. S2c , Fig. 3a-c, Fig. 3d, Fig. 3f, Fig. 3h, Fig. 3j, Fig. S3a, Fig. 4d, Fig. 4f, Fig. S4a, Fig. 5a, Fig. 5h, Fig. S5a …]
